# Supplementary material for: Production of Phenylacetylcarbinol via Biotransformation Using the Co-Culture of Candida tropicalis TISTR 5306 and Saccharomyces cerevisiae TISTR 5606 as the Biocatalyst
Source: J Fungi (Basel). 2023 Sep 14;9(9):928. doi: 10.3390/jof9090928 (PMC10533076; doi:10.3390/jof9090928)
Supplement: Supplementary file 1 [file jof-09-00928-s001.zip]

Archive with 1 entries (1 files):
- jof-2576480-supplementary.pdf
